# Supplementary material for: Inhibitory effect of lingonberry extract on HepG2 cell proliferation, apoptosis, migration, and invasion
Source: PLoS One. 2022 Jul 8;17(7):e0270677. doi: 10.1371/journal.pone.0270677 (PMC9269931; doi:10.1371/journal.pone.0270677)
Supplement: S1 Dataset — (XLSX) [file pone.0270677.s003.xlsx]

## Sheet: Sheet1
Fig.1	μg/mL	HepG2	HepG2	HepG2	DLD-1	DLD-1	DLD-1	MCF-7	MCF-7	MCF-7
	0	0	0	0	0	0	0	0	0	0
	20	52.38	50.98	44.82	32.77	37.93	42.45	37.97	47.91	41.46
	40	59.14	66.01	54.92	35.1	46.7	43.23	42.1	56.73	46.76
	60	63.44	69.4	71.03	45.8	52.34	46.79	55.2	66.76	59.67
	80	75.96	76.64	82.42	59.4	69.88	55.45	62.1	73.45	67.88
	100	87.5	75.64	79.53	62.1	65.38	67.32	65.1	73.46	72.33
	μg/mL	Lingonberry	Lingonberry	Lingonberry	Cranberry	Cranberry	Cranberry	Bog bilberry	Bog bilberry	Bog bilberry
Fig.2	0	0	0	0	0	0	0	0	0	0
	20	52.38	50.98	44.82	37.77	34.93	48.45	44.66	35.91	32.46
	40	59.14	66.01	54.92	54.1	49.7	57.23	49.91	53.73	50.76
	60	63.44	69.4	71.03	64.8	59.34	61.79	54.25	58.76	55.67
	80	75.96	76.64	82.42	64.4	69.88	62.45	57.33	56.45	61.88
	100	87.5	75.64	79.53	66.1	71.38	69.32	60.26	57.46	63.33
	μg/mL	24h	24h	24h	48h	48h	48h
Fig.3	0	0	0	0	0	0	0
	20	24.54	28.44	22.65	52.38	50.98	44.82
	40	33.33	43.47	34.63	59.14	66.01	54.92
	60	37.36	47.74	41.1	63.44	69.4	71.03
	80	44.69	51.95	49.63	75.96	76.64	82.42
	100	51.28	58.47	46.22	87.5	75.64	79.53
	μg/mL	Apoptosis rate（%）	Apoptosis rate（%）	Apoptosis rate（%）
Fig.4b	0	3.86	5.25	5.05
	20	19.51	19.55	17.26
	40	28.92	25.45	26.4
	60	41.16	43.44	42.42
	80	62.7	60.77	61.33
	100	72.6	72.3	71.28
	μg/mL	G1/G0	G1/G0	G1/G0	G2/M	G2/M	G2/M	S	S	S
Fig.5b	0	75.15	74.79	76.9	6.45	7.01	7.13	18.4	18.2	15.97
	20	71.24	69.3	71.33	10.72	10.57	11.87	18.04	20.13	16.81
	40	62.94	61.27	62.29	15.47	14.85	14.19	21.59	23.88	23.52
	60	51.91	51.86	54.43	20.83	21.54	19.62	27.27	26.6	25.96
	80	44.42	42.81	45.83	26.96	27.79	26.1	28.62	29.4	28.07
	100	34.83	35.7	34.24	32.47	33.01	32.6	32.69	31.29	33.16
	μg/mL	Migration cells count	Migration cells count	Migration cells count
Fig.6c	0	478	427	453
	20	303	363	390
	40	270	257	218
	60	169	203	215
	80	122	138	142
	100	96	89	62
	μg/mL	Invasion cells count	Invasion cells count	Invasion cells count
Fig.6d	0	405	404	392
	20	257	363	255
	40	224	158	168
	60	91	130	127
	80	87	66	64
	100	46	49	34
	μg/mL	Relative CXCL3 mRNA levels	Relative CXCL3 mRNA levels	Relative CXCL3 mRNA levels
Fig.7b	0	1	1.079	0.993
	20	0.986	0.946	0.871
	40	0.883	0.933	0.742
	60	0.595	0.768	0.841
	80	0.454	0.507	0.46
	100	0.379	0.441	0.153
		Relative CXCL3 expression	Relative CXCL3 expression	Relative CXCL3 expression
Fig.8b	Control group	1	1.214	0.953
	Extract group	0.358	0.39	0.441
	NC group	1.042	1.021	0.727
	OE-CXCL3 group	2.652	2.979	2.826
	Extract+OE-CXCL3 group	1.301	1.376	1.454
		Ki67 positive cells rate(%)	Ki67 positive cells rate(%)	Ki67 positive cells rate(%)
Fig.9b	Control group	12.8	26.53	25.49
	Extract group	9.68	8.22	7.21
	NC group	11.86	14.71	16.83
	OE-CXCL3 group	53.01	51.28	51.64
	Extract+OE-CXCL3 group	25.62	21.78	37.27
		Tunel positive cells rate(%)	Tunel positive cells rate(%)	Tunel positive cells rate(%)
Fig.10b	Control group	33.33	44.74	59.38
	Extract group	81.97	93.83	87.8
	NC group	54.39	76.67	51.35
	OE-CXCL3 group	33.33	17.5	12.7
	Extract+OE-CXCL3 group	34.09	40.48	58.46
		Migration cells count	Migration cells count	Migration cells count
Fig.11c	Control group	101	136	132
	Extract group	57	41	38
	NC group	201	131	184
	OE-CXCL3 group	521	473	498
	Extract+OE-CXCL3 group	456	423	432
		Invasion cells count	Invasion cells count	Invasion cells count
Fig.11d	Control group	53	77	89
	Extract group	20	29	42
	NC group	161	118	106
	OE-CXCL3 group	480	401	403
	Extract+OE-CXCL3 group	350	280	377
